# Supplementary material for: Functional and Compositional Changes in Ileal Microbiota in Piglets During the Nursing Period Revealed by 16s rRNA Gene and Metagenomics
Source: Animals (Basel). 2025 Oct 25;15(21):3102. doi: 10.3390/ani15213102 (PMC12607999; doi:10.3390/ani15213102)
Supplement: Supplementary file 1 [file animals-15-03102-s001.zip › Table S1.xlsx]

## Sheet: Sheet1
The main microbial carriers of differentially expressed genes
Intestinal Segment	Regulated	metabolism	species	fraction_total_reads
D21	up	Butanoate metabolism	Streptococcus suis	0.29412
D21	up	Butanoate metabolism	Streptococcus oriscaviae	0.05882
D21	up	Butanoate metabolism	Streptococcus parasuis	0.05882
D21	up	Butanoate metabolism	Streptococcus pluranimalium	0.02941
D21	up	Butanoate metabolism	Streptococcus equinus	0.02941
D21	up	Butanoate metabolism	Streptococcus gallolyticus	0.05882
D21	up	Butanoate metabolism	Lactococcus cremoris	0.02941
D21	up	Butanoate metabolism	Lactobacillus delbrueckii	0.23529
D21	up	Butanoate metabolism	Lactobacillus amylovorus	0.02941
D21	up	Butanoate metabolism	Limosilactobacillus pontis	0.05882
D21	up	Butanoate metabolism	Limosilactobacillus oris	0.02941
D21	up	Butanoate metabolism	Limosilactobacillus mucosae	0.02941
D21	up	Butanoate metabolism	Carnobacterium maltaromaticum	0.02941
D28	up	Cysteine and methionine metabolism	Limosilactobacillus mucosae	0.51613
D28	up	Cysteine and methionine metabolism	Limosilactobacillus oris	0.19355
D28	up	Cysteine and methionine metabolism	Limosilactobacillus pontis	0.12903
D28	up	Cysteine and methionine metabolism	Lactobacillus helveticus	0.06452
D28	up	Cysteine and methionine metabolism	Lactobacillus crispatus	0.06452
D28	up	Cysteine and methionine metabolism	Lentilactobacillus laojiaonis	0.03226
D28	down	Lysine biosynthesis	Limosilactobacillus reuteri	0.3125
D28	down	Lysine biosynthesis	Limosilactobacillus pontis	0.3125
D28	down	Lysine biosynthesis	Limosilactobacillus mucosae	0.1875
D28	down	Lysine biosynthesis	Limosilactobacillus oris	0.125
D28	down	Lysine biosynthesis	Streptococcus canis	0.0625
D28	down	Butanoate metabolism	Streptococcus suis	0.6129
D28	down	Butanoate metabolism	Streptococcus oriscaviae	0.06452
D28	down	Butanoate metabolism	Streptococcus sp. 29887	0.03226
D28	down	Butanoate metabolism	Streptococcus sp. 29892	0.03226
D28	down	Butanoate metabolism	Streptococcus parasuis	0.03226
D28	down	Butanoate metabolism	Streptococcus chenjunshii	0.03226
D28	down	Butanoate metabolism	Lactobacillus delbrueckii	0.03226
D28	down	Butanoate metabolism	Limosilactobacillus pontis	0.03226
D28	down	Butanoate metabolism	Ligilactobacillus salivarius	0.03226
D28	down	Butanoate metabolism	Rothia nasimurium	0.06452
